# Supplementary material for: Ferroelectric Smectic Liquid Crystalline Materials with Different Degree of Chirality
Source: Materials (Basel). 2025 May 17;18(10):2343. doi: 10.3390/ma18102343 (PMC12113150; doi:10.3390/ma18102343)
Supplement: Supplementary file 1 [file materials-18-02343-s001.zip]

Archive with 1 entries (1 files):
- materials-3615425-supplementary.pdf
